# Supplementary material for: Efficacy of Music Intervention for Dental Anxiety Disorders: A Systematic Review and Meta-Analysis
Source: Medicina (Kaunas). 2023 Jan 20;59(2):209. doi: 10.3390/medicina59020209 (PMC9961880; doi:10.3390/medicina59020209)
Supplement: Supplementary file 1 [file medicina-59-00209-s001.zip]

Archive with 5 entries (5 files):
- Supplementary file S1.pdf
- Supplementary file S2.pdf
- Supplementary file S3.pdf
- Supplementary file S4.pdf
- Supplementary File S5.pdf
